# Supplementary material for: Habitat specificity modulates the bacterial biogeographic patterns in the Southern Ocean
Source: FEMS Microbiol Ecol. 2024 Oct 3;100(11):fiae134. doi: 10.1093/femsec/fiae134 (PMC11523047; doi:10.1093/femsec/fiae134)
Supplement: fiae134_Supplemental_Files [file fiae134_supplemental_files.zip]

Archive with 2 entries (2 files):
- Supplementary_material_Delleuze_et_al_09_2024.docx
- Supplementary_table_S1_Delleuze_et_al_09_2024.xlsx
