# Supplementary material for: Habitat specificity modulates the bacterial biogeographic patterns in the Southern Ocean
Source: FEMS Microbiol Ecol. 2024 Oct 3;100(11):fiae134. doi: 10.1093/femsec/fiae134 (PMC11523047; doi:10.1093/femsec/fiae134)
Supplement: fiae134_Supplemental_Files [file fiae134_supplemental_files.zip › Supplementary_table_S1_Delleuze_et_al_09_2024.xlsx]

## Sheet: data.abatus.samples
Sample name	Project accession number	Region	Host	Habitat
C10_1_Chi	PRJNA590493	Antarctica	A. agassizii	Gut content
C10_2_Chi	PRJNA590493	Antarctica	A. agassizii	Gut content
C10_Chi_W	PRJNA590493	Antarctica	A. agassizii	Gut content
C11_1_Chi	PRJNA590493	Antarctica	A. agassizii	Gut content
C11_2_Chi	PRJNA590493	Antarctica	A. agassizii	Gut content
C12_1_Chi	PRJNA590493	Antarctica	A. agassizii	Gut content
C12_2_Chi	PRJNA590493	Antarctica	A. agassizii	Gut content
C13_1_Chi	PRJNA590493	Antarctica	A. agassizii	Gut content
C13_2_Chi	PRJNA590493	Antarctica	A. agassizii	Gut content
C14_1_Chi	PRJNA590493	Antarctica	A. agassizii	Gut content
C14_2_Chi	PRJNA590493	Antarctica	A. agassizii	Gut content
C15_1_Chi	PRJNA590493	Antarctica	A. agassizii	Gut content
C15_2_Chi	PRJNA590493	Antarctica	A. agassizii	Gut content
C1_1_Chi	PRJNA590493	Antarctica	A. agassizii	Gut content
C1_2_Chi	PRJNA590493	Antarctica	A. agassizii	Gut content
C2_1_Chi	PRJNA590493	Antarctica	A. agassizii	Gut content
C2_2_Chi	PRJNA590493	Antarctica	A. agassizii	Gut content
C3_1_Chi	PRJNA590493	Antarctica	A. agassizii	Gut content
C3_2_Chi	PRJNA590493	Antarctica	A. agassizii	Gut content
C4_1_Chi	PRJNA590493	Antarctica	A. agassizii	Gut content
C4_2_Chi	PRJNA590493	Antarctica	A. agassizii	Gut content
C4_Chi_Tr	PRJNA590493	Antarctica	A. agassizii	Gut content
C5_1_Chi	PRJNA590493	Antarctica	A. agassizii	Gut content
C5_2_Chi	PRJNA590493	Antarctica	A. agassizii	Gut content
C6_1_Chi	PRJNA590493	Antarctica	A. agassizii	Gut content
C6_2_Chi	PRJNA590493	Antarctica	A. agassizii	Gut content
C6_Chi_Tr	PRJNA590493	Antarctica	A. agassizii	Gut content
C7_1_Chi	PRJNA590493	Antarctica	A. agassizii	Gut content
C7_2_Chi	PRJNA590493	Antarctica	A. agassizii	Gut content
C7_Chi_Tr	PRJNA590493	Antarctica	A. agassizii	Gut content
C8_1_Chi	PRJNA590493	Antarctica	A. agassizii	Gut content
C8_2_Chi	PRJNA590493	Antarctica	A. agassizii	Gut content
C8_Chi_Tr	PRJNA590493	Antarctica	A. agassizii	Gut content
C9_1_Chi	PRJNA590493	Antarctica	A. agassizii	Gut content
C9_2_Chi	PRJNA590493	Antarctica	A. agassizii	Gut content
C9_Chi_Tr	PRJNA590493	Antarctica	A. agassizii	Gut content
G10_Chi	PRJNA590493	Antarctica	A. agassizii	Gut tissue
G14_Chi	PRJNA590493	Antarctica	A. agassizii	Gut tissue
G15_Chi	PRJNA590493	Antarctica	A. agassizii	Gut tissue
G1_Chi	PRJNA590493	Antarctica	A. agassizii	Gut tissue
G2_Chi	PRJNA590493	Antarctica	A. agassizii	Gut tissue
G3_Chi	PRJNA590493	Antarctica	A. agassizii	Gut tissue
G4_Chi	PRJNA590493	Antarctica	A. agassizii	Gut tissue
G4_Chi_Tr	PRJNA590493	Antarctica	A. agassizii	Gut tissue
G5_Chi	PRJNA590493	Antarctica	A. agassizii	Gut tissue
G6_Chi	PRJNA590493	Antarctica	A. agassizii	Gut tissue
G6_Chi_Tr	PRJNA590493	Antarctica	A. agassizii	Gut tissue
G7_Chi	PRJNA590493	Antarctica	A. agassizii	Gut tissue
G7_Chi_Tr	PRJNA590493	Antarctica	A. agassizii	Gut tissue
G8_Chi	PRJNA590493	Antarctica	A. agassizii	Gut tissue
G8_Chi_Tr	PRJNA590493	Antarctica	A. agassizii	Gut tissue
G9_Chi	PRJNA590493	Antarctica	A. agassizii	Gut tissue
G9_Chi_Tr	PRJNA590493	Antarctica	A. agassizii	Gut tissue
S1_Chi	PRJNA590493	Antarctica	A. agassizii	Sediment
S1_Chi_W	PRJNA590493	Antarctica	A. agassizii	Sediment
S2_Chi	PRJNA590493	Antarctica	A. agassizii	Sediment
S3_Chi	PRJNA590493	Antarctica	A. agassizii	Sediment
S4_Chi	PRJNA590493	Antarctica	A. agassizii	Sediment
S5_Chi	PRJNA590493	Antarctica	A. agassizii	Sediment
C10_Paf	PRJNA658980	Kerguelen	A. cordatus	Gut content
C11_Paf	PRJNA658980	Kerguelen	A. cordatus	Gut content
C12_Paf	PRJNA658980	Kerguelen	A. cordatus	Gut content
C13_Paf	PRJNA658980	Kerguelen	A. cordatus	Gut content
C14_Paf	PRJNA658980	Kerguelen	A. cordatus	Gut content
C15_Paf	PRJNA658980	Kerguelen	A. cordatus	Gut content
C1_Paf	PRJNA658980	Kerguelen	A. cordatus	Gut content
C2_Paf	PRJNA658980	Kerguelen	A. cordatus	Gut content
C3_Paf	PRJNA658980	Kerguelen	A. cordatus	Gut content
C4_Paf	PRJNA658980	Kerguelen	A. cordatus	Gut content
C5_Paf	PRJNA658980	Kerguelen	A. cordatus	Gut content
C6_Paf	PRJNA658980	Kerguelen	A. cordatus	Gut content
C7_Paf	PRJNA658980	Kerguelen	A. cordatus	Gut content
C8_Paf	PRJNA658980	Kerguelen	A. cordatus	Gut content
C9_Paf	PRJNA658980	Kerguelen	A. cordatus	Gut content
G13_Paf	PRJNA658980	Kerguelen	A. cordatus	Gut tissue
G14_Paf	PRJNA658980	Kerguelen	A. cordatus	Gut tissue
G15_Paf	PRJNA658980	Kerguelen	A. cordatus	Gut tissue
G2_Paf	PRJNA658980	Kerguelen	A. cordatus	Gut tissue
G5_Paf	PRJNA658980	Kerguelen	A. cordatus	Gut tissue
G6_Paf	PRJNA658980	Kerguelen	A. cordatus	Gut tissue
S1_Paf	PRJNA658980	Kerguelen	A. cordatus	Sediment
S2_Paf	PRJNA658980	Kerguelen	A. cordatus	Sediment
S3_Paf	PRJNA658980	Kerguelen	A. cordatus	Sediment
S4_Paf	PRJNA658980	Kerguelen	A. cordatus	Sediment
S5_Paf	PRJNA658980	Kerguelen	A. cordatus	Sediment
C10a_Par1	PRJNA659050	Patagonia	A. cavernosus	Gut content
C10b_Par1	PRJNA659050	Patagonia	A. cavernosus	Gut content
C10c_Par1	PRJNA659050	Patagonia	A. cavernosus	Gut content
C12b_Par1	PRJNA659050	Patagonia	A. cavernosus	Gut content
C12c_Par1	PRJNA659050	Patagonia	A. cavernosus	Gut content
C13a_Par1	PRJNA659050	Patagonia	A. cavernosus	Gut content
C13b_Par1	PRJNA659050	Patagonia	A. cavernosus	Gut content
C13c_Par1	PRJNA659050	Patagonia	A. cavernosus	Gut content
C14a_Par1	PRJNA659050	Patagonia	A. cavernosus	Gut content
C14b_Par1	PRJNA659050	Patagonia	A. cavernosus	Gut content
C14c_Par1	PRJNA659050	Patagonia	A. cavernosus	Gut content
C15a_Par1	PRJNA659050	Patagonia	A. cavernosus	Gut content
C15b_Par1	PRJNA659050	Patagonia	A. cavernosus	Gut content
C15c_Par1	PRJNA659050	Patagonia	A. cavernosus	Gut content
C16a_Par1	PRJNA659050	Patagonia	A. cavernosus	Gut content
C16b_Par1	PRJNA659050	Patagonia	A. cavernosus	Gut content
C16c_Par1	PRJNA659050	Patagonia	A. cavernosus	Gut content
C17a_Par1	PRJNA659050	Patagonia	A. cavernosus	Gut content
C17b_Par1	PRJNA659050	Patagonia	A. cavernosus	Gut content
C17c_Par1	PRJNA659050	Patagonia	A. cavernosus	Gut content
C18a_Par1	PRJNA659050	Patagonia	A. cavernosus	Gut content
C18b_Par1	PRJNA659050	Patagonia	A. cavernosus	Gut content
C18c_Par1	PRJNA659050	Patagonia	A. cavernosus	Gut content
C2b_Par1	PRJNA659050	Patagonia	A. cavernosus	Gut content
C2c_Par1	PRJNA659050	Patagonia	A. cavernosus	Gut content
C3a_Par1	PRJNA659050	Patagonia	A. cavernosus	Gut content
C3b_Par1	PRJNA659050	Patagonia	A. cavernosus	Gut content
C3c_Par1	PRJNA659050	Patagonia	A. cavernosus	Gut content
C6a_Par1	PRJNA659050	Patagonia	A. cavernosus	Gut content
C6b_Par1	PRJNA659050	Patagonia	A. cavernosus	Gut content
C6c_Par1	PRJNA659050	Patagonia	A. cavernosus	Gut content
C7a_Par1	PRJNA659050	Patagonia	A. cavernosus	Gut content
C7b_Par1	PRJNA659050	Patagonia	A. cavernosus	Gut content
C7c_Par1	PRJNA659050	Patagonia	A. cavernosus	Gut content
C9a_Par1	PRJNA659050	Patagonia	A. cavernosus	Gut content
C9b_Par1	PRJNA659050	Patagonia	A. cavernosus	Gut content
C9c_Par1	PRJNA659050	Patagonia	A. cavernosus	Gut content
G10c_Par1	PRJNA659050	Patagonia	A. cavernosus	Gut tissue
G12b_Par1	PRJNA659050	Patagonia	A. cavernosus	Gut tissue
G13c_Par1	PRJNA659050	Patagonia	A. cavernosus	Gut tissue
G14c_Par1	PRJNA659050	Patagonia	A. cavernosus	Gut tissue
G15c_Par1	PRJNA659050	Patagonia	A. cavernosus	Gut tissue
G16c_Par1	PRJNA659050	Patagonia	A. cavernosus	Gut tissue
G17c_Par1	PRJNA659050	Patagonia	A. cavernosus	Gut tissue
G18c_Par1	PRJNA659050	Patagonia	A. cavernosus	Gut tissue
G2c_Par1	PRJNA659050	Patagonia	A. cavernosus	Gut tissue
G3a_Par1	PRJNA659050	Patagonia	A. cavernosus	Gut tissue
G3c_Par1	PRJNA659050	Patagonia	A. cavernosus	Gut tissue
G6c_Par1	PRJNA659050	Patagonia	A. cavernosus	Gut tissue
G7c_Par1	PRJNA659050	Patagonia	A. cavernosus	Gut tissue
G9a_Par1	PRJNA659050	Patagonia	A. cavernosus	Gut tissue
G9c_Par1	PRJNA659050	Patagonia	A. cavernosus	Gut tissue
S1_Par1	PRJNA659050	Patagonia	A. cavernosus	Sediment
S1_Par2	PRJNA659050	Patagonia	A. cavernosus	Sediment
S2_Par1	PRJNA659050	Patagonia	A. cavernosus	Sediment
S2_Par2	PRJNA659050	Patagonia	A. cavernosus	Sediment
S3_Par1	PRJNA659050	Patagonia	A. cavernosus	Sediment
S3_Par2	PRJNA659050	Patagonia	A. cavernosus	Sediment
C1_SOG_22	PRJNA1065352	South Georgia	A. agassizii	Gut content
C2_SOG_22	PRJNA1065352	South Georgia	A. agassizii	Gut content
C3_SOG_22	PRJNA1065352	South Georgia	A. agassizii	Gut content
C4_SOG_22	PRJNA1065352	South Georgia	A. agassizii	Gut content
C5_SOG_22	PRJNA1065352	South Georgia	A. agassizii	Gut content
C6_SOG_22	PRJNA1065352	South Georgia	A. agassizii	Gut content
C7_SOG_22	PRJNA1065352	South Georgia	A. agassizii	Gut content
G2_PCR28_SOG_22	PRJNA1065352	South Georgia	A. agassizii	Gut tissue
G2_SOG_22	PRJNA1065352	South Georgia	A. agassizii	Gut tissue
G3_SOG_22	PRJNA1065352	South Georgia	A. agassizii	Gut tissue
G4_PCR28_SOG_22	PRJNA1065352	South Georgia	A. agassizii	Gut tissue
G4_SOG_22	PRJNA1065352	South Georgia	A. agassizii	Gut tissue
G5_PCR28_SOG_22	PRJNA1065352	South Georgia	A. agassizii	Gut tissue
G5_SOG_22	PRJNA1065352	South Georgia	A. agassizii	Gut tissue
G6_PCR28_SOG_22	PRJNA1065352	South Georgia	A. agassizii	Gut tissue
G6_SOG_22	PRJNA1065352	South Georgia	A. agassizii	Gut tissue
S1_SOG_22	PRJNA1065352	South Georgia	A. agassizii	Sediment
S2_SOG_22	PRJNA1065352	South Georgia	A. agassizii	Sediment
S3_SOG_22	PRJNA1065352	South Georgia	A. agassizii	Sediment
S4_SOG_22	PRJNA1065352	South Georgia	A. agassizii	Sediment
S5_SOG_22	PRJNA1065352	South Georgia	A. agassizii	Sediment
S6_SOG_22	PRJNA1065352	South Georgia	A. agassizii	Sediment
C10_FALK_22	PRJNA1065352	Falkland	A. cavernosus	Gut content
C11_FALK_22	PRJNA1065352	Falkland	A. cavernosus	Gut content
C12_FALK_22	PRJNA1065352	Falkland	A. cavernosus	Gut content
C13_FALK_22	PRJNA1065352	Falkland	A. cavernosus	Gut content
C14_FALK_22	PRJNA1065352	Falkland	A. cavernosus	Gut content
C15_FALK_22	PRJNA1065352	Falkland	A. cavernosus	Gut content
C1_FALK_22	PRJNA1065352	Falkland	A. cavernosus	Gut content
C2_FALK_22	PRJNA1065352	Falkland	A. cavernosus	Gut content
C3_FALK_22	PRJNA1065352	Falkland	A. cavernosus	Gut content
C4_FALK_22	PRJNA1065352	Falkland	A. cavernosus	Gut content
C5_FALK_22	PRJNA1065352	Falkland	A. cavernosus	Gut content
C6_FALK_22	PRJNA1065352	Falkland	A. cavernosus	Gut content
C7_FALK_22	PRJNA1065352	Falkland	A. cavernosus	Gut content
C8_FALK_22	PRJNA1065352	Falkland	A. cavernosus	Gut content
C9_FALK_22	PRJNA1065352	Falkland	A. cavernosus	Gut content
G10_FALK_22	PRJNA1065352	Falkland	A. cavernosus	Gut tissue
G12_FALK_22	PRJNA1065352	Falkland	A. cavernosus	Gut tissue
G13_FALK_22	PRJNA1065352	Falkland	A. cavernosus	Gut tissue
G14_FALK_22	PRJNA1065352	Falkland	A. cavernosus	Gut tissue
G1_FALK_22	PRJNA1065352	Falkland	A. cavernosus	Gut tissue
G2_FALK_22	PRJNA1065352	Falkland	A. cavernosus	Gut tissue
G3_FALK_22	PRJNA1065352	Falkland	A. cavernosus	Gut tissue
G5_FALK_22	PRJNA1065352	Falkland	A. cavernosus	Gut tissue
G6_FALK_22	PRJNA1065352	Falkland	A. cavernosus	Gut tissue
G7_FALK_22	PRJNA1065352	Falkland	A. cavernosus	Gut tissue
G8_FALK_22	PRJNA1065352	Falkland	A. cavernosus	Gut tissue
G9_FALK_22	PRJNA1065352	Falkland	A. cavernosus	Gut tissue
S1_FALK_22	PRJNA1065352	Falkland	A. cavernosus	Sediment
S2_FALK_22	PRJNA1065352	Falkland	A. cavernosus	Sediment
S3_FALK_22	PRJNA1065352	Falkland	A. cavernosus	Sediment
S4_FALK_22	PRJNA1065352	Falkland	A. cavernosus	Sediment
S5_FALK_22	PRJNA1065352	Falkland	A. cavernosus	Sediment
